# Supplementary material for: Inflammation-Related Biomarkers Are Associated with Heart Failure Severity and Poor Clinical Outcomes in Patients with Non-Ischemic Dilated Cardiomyopathy
Source: Life (Basel). 2021 Sep 24;11(10):1006. doi: 10.3390/life11101006 (PMC8540264; doi:10.3390/life11101006)
Supplement: Supplementary file 1 [file life-11-01006-s001.zip]

Archive with 1 entries (1 files):
- life-1375120-supplementary.pdf
